# Supplementary material for: Whole genome analysis of Neisseria meningitidis isolates from invasive meningococcal disease collected in the Czech Republic over 28 years (1993–2020)
Source: PLoS One. 2023 Mar 13;18(3):e0282971. doi: 10.1371/journal.pone.0282971 (PMC10010514; doi:10.1371/journal.pone.0282971)
Supplement: S1 Table — (XLSX) [file pone.0282971.s001.xlsx]

## Sheet: List1
PubMLST IDs of 369 isolates of N.meningitidis, Czech Republic, 1993 - 2020
Isolate	PubMLST ID
0001/93	1883
0002/93	14765
0003/93	1893
0005/93	2237
0006/93	9214
0007/93	1933
0009/93	14776
0010/93	14777
0011/93	1955
0012/93	14782
0049/93	1952
0050/93	1947
0177/93	9215
0181/93	15024
0184/93	1884
0186/93	15032
0188/93	15035
0190/93	2216
0192/93	2214
0259/93	684
0263/93	15152
0264/93	15154
0282/93	15172
0283/93	15173
0284/93	15174
0287/93	15176
0343/93	15238
0347/93	10961
0350/93	1935
0351/93	15242
0393/93	41787
0379/93	15249
0390/93	15255
0400/93	15261
0443/93	15308
0469/93	15313
0483/93	1913
0489/93	15315
0490/93	15316
0497/93	1957
0500/93	15319
0502/93	2212
0503/93	15321
0512/93	15325
0517/93	1919
0520/93	15330
0529/93	15336
0531/93	2233
0535/93	15342
0538/93	15344
0539/93	2206
0553/93	2219
0554/93	2349
0200/94	83899
0290/94	57226
0040/95	83871
0131/95	6986
0318/95	57227
0364/95	35122
0448/95	35123
0449/95	83903
0501/95	35124
0008/96	83865
0039/96	57211
0233/96	10479
0288/96	10487
0467/96	10499
0492/96	10500
0162/98	57222
0018/99	35125
0264/99	83901
0287/99	35126
0010/00	35127
0085/00	5171
0128/00	57221
0138/00	35128
0148/00	4145
0010/01	35129
0030/01	8682
0107/01	57220
0172/01	83895
0179/01	83897
0251/01	83900
0046/02	35130
0055/02	83874
0068/02	83877
0170/02	57223
0172/02	57224
0177/02	83896
0039/03	57210
0066/03	83911
0157/03	83922
0182/03	57225
0091/04	15623
0104/04	57218
0140/04	15630
0179/04	7891
0192/04	83898
0263/04	7892
0267/04	83902
0035/05	115009
0038/05	114989
0065/05	83910
0074/05	114992
0075/05	83913
0150/05	115015
0327/05	115018
0007/06	114995
0134/06	115020
0150/06	115021
0011/07	106216
0050/07	106196
0072/07	106204
0094/07	83915
0105/07	83917
0106/07	13420
0119/07	115022
0121/07	106211
0150/07	106219
0156/07	83921
0158/07	106221
0181/07	106223
0190/07	83923
0191/07	114998
0001/08	106212
0011/08	114999
0067/08	115000
0068/08	106227
0075/08	115001
0101/08	106026
0104/08	106028
0109/08	106228
0121/08	83920
0128/08	115003
0140/08	115024
0171/08	106232
0201/08	106233
0205/08	106234
0040/09	106033
0049/09	83872
0080/09	106037
0132/09	106038
0018/10	101298
0020/10	101278
0039/10	83870
0049/10	82056
0063/10	83876
0004/11	83864
0005/11	101299
0011/11	101302
0027/11	101303
0049/11	101287
0061/11	30982
0067/11	30983
0068/11	30984
0071/11	57215
0078/11	30986
0082/11	18738
0083/11	30988
0086/11	30989
0088/11	30990
0094/11	30991
0096/11	30992
0099/11	30993
0101/11	30994
0102/11	83916
0103/11	30996
0104/11	57219
0108/11	30998
0001/12	30999
0004/12	31000
0006/12	31001
0007/12	31002
0010/12	31003
0012/12	31004
0013/12	31005
0015/12	31006
0018/12	31007
0019/12	31008
0024/12	31009
0025/12	31010
0026/12	31011
0029/12	31012
0037/12	31013
0040/12	31014
0046/12	31015
0053/12	31016
0054/12	101309
0067/12	57214
0077/12	57216
0089/12	83880
0008/13	21011
0032/13	83868
0042/13	36323
0046/13	101290
0055/13	101291
0019/14	93404
0025/14	57209
0060/14	83875
0002/15	35105
0004/15	35107
0033/15	27059
0036/15	36325
0039/15	27064
0042/15	36329
0050/15	36673
0051/15	36674
0052/15	38267
0054/15	38268
0064/15	38276
0067/15	38278
0070/15	38897
0075/15	38901
0077/15	38989
0078/15	38990
0087/15	40373
0090/15	40376
0091/15	40377
0001/16	93399
0004/16	57827
0006/16	41191
0007/16	57830
0009/16	83803
0010/16	83804
0014/16	41412
0015/16	83805
0018/16	57833
0023/16	83806
0024/16	83867
0027/16	83807
0038/16	83808
0039/16	57835
0052/16	83809
0061/16	57212
0063/16	57213
0065/16	83810
0071/16	83848
0073/16	57837
0075/16	83849
0076/16	83850
0078/16	57838
0081/16	57839
0082/16	57840
0085/16	83851
0092/16	83852
0094/16	57217
0004/17	57828
0005/17	57829
0008/17	57831
0009/17	83811
0010/17	83812
0019/17	83866
0022/17	83836
0023/17	83813
0024/17	83837
0027/17	83814
0029/17	83838
0030/17	83815
0036/17	83816
0037/17	83839
0039/17	83817
0041/17	83840
0043/17	83841
0044/17	83842
0047/17	83843
0049/17	83844
0057/17	83819
0058/17	83845
0059/17	83846
0061/17	83820
0065/17	83821
0067/17	83847
0069/17	83822
0073/17	83878
0079/17	83879
0095/17	83881
0098/17	83882
0100/17	83883
0101/17	83884
0103/17	83885
0109/17	83886
0112/17	83887
0121/17	83890
0125/17	83891
0126/17	83892
0135/17	83893
0136/17	83894
0137/17	75890
0003/18	116987
0005/18	75891
0007/18	116988
0008/18	101293
0010/18	75892
0013/18	75893
0016/18	75894
0018/18	101294
0021/18	75895
0024/18	101295
0030/18	116989
0032/18	75896
0034/18	116990
0037/18	101296
0038/18	101297
0041/18	75897
0043/18	116991
0045/18	75898
0048/18	75899
0049/18	75900
0051/18	101311
0052/18	101312
0053/18	75901
0054/18	116992
0055/18	75902
0061/18	82068
0064/18	116993
0065/18	116994
0067/18	75903
0073/18	75904
0077/18	75905
0078/18	75906
0086/18	75907
0087/18	101313
0092/18	75908
0093/18	75909
0001/19	101314
0002/19	116995
0003/19	101315
0010/19	116996
0011/19	116997
0021/19	116998
0025/19	116999
0030/19	117000
0031/19	117001
0032/19	117002
0035/19	117003
0040/19	117004
0042/19	82070
0044/19	117005
0045/19	117006
0048/19	117007
0051/19	117008
0058/19	117009
0060/19	117010
0061/19	82072
0065/19	117011
0066/19	117012
0067/19	117013
0070/19	117014
0085/19	117015
0101/19	117016
0001/20	117017
0002/20	117018
0008/20	117019
0011/20	117020
0012/20	117021
0023/20	117022
0024/20	117023
0026/20	115006
0033/20	117024
0034/20	117025
0036/20	117026
0037/20	115008
0039/20	117027
0040/20	117028
0042/20	117029
0050/20	117030
0056/20	117031
0060/20	117032
0066/20	117033
